# Supplementary material for: A Novel p-Type ZnCoxOy Thin Film Grown by Atomic Layer Deposition
Source: Nanomaterials (Basel). 2022 Sep 27;12(19):3381. doi: 10.3390/nano12193381 (PMC9565241; doi:10.3390/nano12193381)
Supplement: Supplementary file 1 [file nanomaterials-12-03381-s001.zip]

Archive with 1 entries (1 files):
- nanomaterials-1882777-supplementary.pdf
